# Supplementary material for: Top ten priorities identified by healthcare professionals to support the clinical care of individuals with attention-deficit/hyperactivity disorder: A Canadian Delphi study
Source: PLoS One. 2025 Dec 19;20(12):e0339378. doi: 10.1371/journal.pone.0339378 (PMC12716771; doi:10.1371/journal.pone.0339378)
Supplement: S1 Dataset — (XLSX) [file pone.0339378.s010.xlsx]

## Sheet: Data Dictionary
Variable	Label	Variable Values
21 ITEMS (consensus in Round 2)
TrainedHCP	Providing access to healthcare providers who are well-trained to recognize ADHD	1	Not a priority
		2	Low priority
		3	Undecided
		4	High priority
		5	Critical priority
AccessServices	Providing access to ADHD services (e.g. CBT, coaching, skills-based training, employment programs)	1	Not a priority
		2	Low priority
		3	Undecided
		4	High priority
		5	Critical priority
FamilySupport	Providing access to support for families (spouses, parents, siblings)	1	Not a priority
		2	Low priority
		3	Undecided
		4	High priority
		5	Critical priority
Teacherknow	Increasing knowledge about ADHD among teachers and educators	1	Not a priority
		2	Low priority
		3	Undecided
		4	High priority
		5	Critical priority
WorkplaceKnow	Increasing awareness about ADHD among employers and in workplaces	1	Not a priority
		2	Low priority
		3	Undecided
		4	High priority
		5	Critical priority
Parentsknow	Increasing knowledge about ADHD among parents	1	Not a priority
		2	Low priority
		3	Undecided
		4	High priority
		5	Critical priority
Publicknow	Increasing awareness about ADHD among the general public (e.g. through national campaigns)	1	Not a priority
		2	Low priority
		3	Undecided
		4	High priority
		5	Critical priority
AxGirlsWomen	Research on diagnosing ADHD in girls and women	1	Not a priority
		2	Low priority
		3	Undecided
		4	High priority
		5	Critical priority
AxOlderAdults	Research on diagnosing ADHD in older adults (age 50+)	1	Not a priority
		2	Low priority
		3	Undecided
		4	High priority
		5	Critical priority
TxOlderAdults	Research on how well treatment works, and how safe it is, for older adults (age 50+)	1	Not a priority
		2	Low priority
		3	Undecided
		4	High priority
		5	Critical priority
AxComorbidities	Research on how co-existing experiences (e.g. depression, anxiety) should be considered when diagnosing ADHD	1	Not a priority
		2	Low priority
		3	Undecided
		4	High priority
		5	Critical priority
AxInclude	Research on what should be included when diagnosing ADHD (e.g. cognitive assessment)	1	Not a priority
		2	Low priority
		3	Undecided
		4	High priority
		5	Critical priority
AxEmotionDys	Creating new tools to capture how ADHD impacts social relationships and emotion regulation	1	Not a priority
		2	Low priority
		3	Undecided
		4	High priority
		5	Critical priority
AxImpairment	Research on what it means to be “impaired” by symptoms of ADHD	1	Not a priority
		2	Low priority
		3	Undecided
		4	High priority
		5	Critical priority
FamilyImpact	Research on how ADHD impacts families (parents, partners, siblings)	1	Not a priority
		2	Low priority
		3	Undecided
		4	High priority
		5	Critical priority
NondrugTx	Research on new non-drug treatments	1	Not a priority
		2	Low priority
		3	Undecided
		4	High priority
		5	Critical priority
TxAdherence	Research on how to improve treatment compliance (i.e., making sure people take their medication and/or follow their treatment plan)	1	Not a priority
		2	Low priority
		3	Undecided
		4	High priority
		5	Critical priority
LongTermCnsq	Research on the long-term consequences of untreated ADHD	1	Not a priority
		2	Low priority
		3	Undecided
		4	High priority
		5	Critical priority
TxCostBenefit	Research on the benefits of treatments, relative to their costs (“cost-benefit analysis”)	1	Not a priority
		2	Low priority
		3	Undecided
		4	High priority
		5	Critical priority
Housing	Providing housing programs for people with ADHD	1	Not a priority
		2	Low priority
		3	Undecided
		4	High priority
		5	Critical priority
GeneralSupport	Providing general funding for ADHD research	1	Not a priority
		2	Low priority
		3	Undecided
		4	High priority
		5	Critical priority
34 ITEMS (consensus in Round 3)
FundedServices	Providing access to funded services for individuals with ADHD and their loved ones (e.g. healthcare coverage for psychological services, and/or affordable options)	1	Not a priority
		2	Low priority
		3	Undecided
		4	High priority
		5	Critical priority
NavigateSystem	Providing more accessible information and support to navigate the healthcare system and find appropriate services/personnel to assist and advocate for individuals with ADHD	1	Not a priority
		2	Low priority
		3	Undecided
		4	High priority
		5	Critical priority
SelfAdvocate	Providing individuals with ADHD with the tools, information, and strategies to self-advocate	1	Not a priority
		2	Low priority
		3	Undecided
		4	High priority
		5	Critical priority
SocialSupports	Increasing the availability of social support networks for individuals, couples, and families with ADHD	1	Not a priority
		2	Low priority
		3	Undecided
		4	High priority
		5	Critical priority
RuralAccess	Providing access to resources and services to smaller and/or rural communities	1	Not a priority
		2	Low priority
		3	Undecided
		4	High priority
		5	Critical priority
TrainAllHCP	Increasing knowledge and training about ADHD and associated stigmas among all healthcare and mental health professionals (e.g. family doctors, nurse practitioners, pharmacists, psychologists, counsellors)	1	Not a priority
		2	Low priority
		3	Undecided
		4	High priority
		5	Critical priority
Barriers	Identifying delays/barriers to assessment and treatment, and the impacts they may have on different systems	1	Not a priority
		2	Low priority
		3	Undecided
		4	High priority
		5	Critical priority
OptimizeAx	Optimizing the assessment process through the use of validated tools to improve early diagnosis and diagnostic accuracy, and reduce misdiagnosis	1	Not a priority
		2	Low priority
		3	Undecided
		4	High priority
		5	Critical priority
SchoolSupports	Increasing the availability of adapted supports within the school system (e.g. report cards specific to students with ADHD, ADHD-friendly learning and aftercare programs)	1	Not a priority
		2	Low priority
		3	Undecided
		4	High priority
		5	Critical priority
TrainEducators	Educating personnel in the school systems on how to best support and teach individuals with ADHD	1	Not a priority
		2	Low priority
		3	Undecided
		4	High priority
		5	Critical priority
BasicGenTrain	Providing basic general training in recognizing ADHD to all personnel who interact with youth in their line of work (e.g. police, dentists, social workers, corrections officers, educators)	1	Not a priority
		2	Low priority
		3	Undecided
		4	High priority
		5	Critical priority
JobOpportun	Increasing job opportunities and workplace accommodations for all employees with ADHD	1	Not a priority
		2	Low priority
		3	Undecided
		4	High priority
		5	Critical priority
PositiveADHD	Redefining ADHD in a more positive/normative way as a facet of neurodiversity, to de-stigmatize and de-medicalize it (e.g. by changing ADHD terminology to remove words like disorder, disability)	1	Not a priority
		2	Low priority
		3	Undecided
		4	High priority
		5	Critical priority
AtypicalADHD	Increase public awareness of the different ways ADHD can present (e.g. on a spectrum, with different symptom types, can be "masked")	1	Not a priority
		2	Low priority
		3	Undecided
		4	High priority
		5	Critical priority
TreatADHD	Increasing awareness among the general public about treated versus untreated ADHD and its implications (e.g. through awareness campaigns, school presentations and healthcare presentations)	1	Not a priority
		2	Low priority
		3	Undecided
		4	High priority
		5	Critical priority
GirlsWomen	Increasing general awareness of ADHD and its impacts in girls and women (e.g. among healthcare providers, across the lifespan, education, workplace)	1	Not a priority
		2	Low priority
		3	Undecided
		4	High priority
		5	Critical priority
Hormones	Research on the impact of hormones (e.g. hormonal fluctuations, hormone replacement therapy or contraceptives) on ADHD symptoms, and their interactions with ADHD medications	1	Not a priority
		2	Low priority
		3	Undecided
		4	High priority
		5	Critical priority
ImpactMeds	Research on the impact of ADHD medications on hormonal fluctuations and reproductive health	1	Not a priority
		2	Low priority
		3	Undecided
		4	High priority
		5	Critical priority
MidlifeADHD	Research on recognizing and diagnosing ADHD in mid-life (ages 35-50)	1	Not a priority
		2	Low priority
		3	Undecided
		4	High priority
		5	Critical priority
MinorityADHD	Expanding our understanding of ADHD in under-served or marginalized populations (e.g. ethnic minorities, queer and gender-diverse communities, and Indigenous groups)	1	Not a priority
		2	Low priority
		3	Undecided
		4	High priority
		5	Critical priority
ComorbidExp	Research to understand the prevalence and unique experiences of people with ADHD and other mental health challenges	1	Not a priority
		2	Low priority
		3	Undecided
		4	High priority
		5	Critical priority
Intergen	Increase knowledge and awareness about the impact of inter-generational ADHD (many generations of ADHD within a family)	1	Not a priority
		2	Low priority
		3	Undecided
		4	High priority
		5	Critical priority
HealthCondt	Research to expand our knowledge of ADHD and co-occurring health-related conditions (e.g. sleep, eating, oral health, personal hygiene)	1	Not a priority
		2	Low priority
		3	Undecided
		4	High priority
		5	Critical priority
Socioemotional	Research on socio-emotional functioning in ADHD (e.g. self-esteem issues, ability to regulate emotions) and its impact on relationships	1	Not a priority
		2	Low priority
		3	Undecided
		4	High priority
		5	Critical priority
HolisticTx	Providing access to holistic treatment options supported by multi-disciplinary teams (e.g. medication, nutrition, occupational therapy) embedded within systems like workplace and education	1	Not a priority
		2	Low priority
		3	Undecided
		4	High priority
		5	Critical priority
ShortLong	Researching how different treatments affect different individuals in the short- and long-term using a person-centered approach to tailor treatments to all ADHD individuals	1	Not a priority
		2	Low priority
		3	Undecided
		4	High priority
		5	Critical priority
AlternativeTx	Research on optimizing existing non-drug treatments (e.g. meditation and mindfulness, psychotherapy, physical activity, acupuncture)	1	Not a priority
		2	Low priority
		3	Undecided
		4	High priority
		5	Critical priority
TxManagement	Educating individuals with ADHD and their loved ones about medication management, different medications available, and best treatment options	1	Not a priority
		2	Low priority
		3	Undecided
		4	High priority
		5	Critical priority
Addictions	Research on best treatments for addictions within the context of ADHD (e.g. substances, gaming, gambling, and screens)	1	Not a priority
		2	Low priority
		3	Undecided
		4	High priority
		5	Critical priority
ADHDCauses	Continuing to work towards a better understanding of the causes of ADHD (e.g. genetics, hereditability, neurological mechanisms, risk factors)	1	Not a priority
		2	Low priority
		3	Undecided
		4	High priority
		5	Critical priority
Strengths	Encouraging positive-directed research to better understand the unique strengths of those with ADHD	1	Not a priority
		2	Low priority
		3	Undecided
		4	High priority
		5	Critical priority
LivedExp	Including people with lived experience in the process of research about ADHD	1	Not a priority
		2	Low priority
		3	Undecided
		4	High priority
		5	Critical priority
Stigma	Targeted research examining the stigmatization of ADHD (e.g. self-stigma, parental stigma, stigmatization in schools or classrooms)	1	Not a priority
		2	Low priority
		3	Undecided
		4	High priority
		5	Critical priority
Government	Increasing understanding of ADHD as a condition warranting recognition by government and educational systems	1	Not a priority
		2	Low priority
		3	Undecided
		4	High priority
		5	Critical priority

## Sheet: Dataset_Round2
Participant	TrainedHCP	AccessServices	FamilySupport	Teacherknow	WorkplaceKnow	Parentsknow	Publicknow	AxGirlsWomen	AxOlderAdults	TxOlderAdults	AxComorbidities	AxInclude	AxEmotionDys	AxImpairment	FamilyImpact	NondrugTx	TxAdherence	LongTermCnsq	TxCostBenefit	Housing	GeneralSupport
1	5	5	4	4	3	5	3								5
2	4	5	4	5	4	5	4	5	5	5	5	4	4	4	4	4	4	4	4	3	4
3	5	5	5	5	4	5	4	4	3	3	4	4	5	3	3	4	3	5	5	1	4
4	5	5	4	4	4	5	4	5	3	4	5	4	4	4	5	4	3	5	5	3	5
5	5	5	3	3	3	4	4	5	4	3	5	5	5	4		4	4	3	3	2	4
6	5	5	4	5	5	5	4	5	5	5	5	4	4	4	4	4	4	4	4	3	4
7	5	4	5	4	4	4	4	4	4	4	5	4	5	4	4	4	4	4	3	2	5
8	5	5	5	5	5	5	5	5	5	5	5	4	5	4	5	5	5	5	5	4	5
9	5	4	4	4	4	4	4	4	5	5	4	4	4	4		4	5	5	4	3	5
10	5	5	4	5	4	5	5	5	4	5	5	5	3	5	4	5	2	2	2	2	4
11	5	5	4	5	5	4	4	4	4	4	5	2	5	4	4	4	3	5	5	3	4
12	5	4	2	2	2	2	3	4	4	4	5	2	5	4		2	2	4	5	1	4
13	4	4	4	4	3	4	4	4	3	4	4	4	3	3		4	4	2	4	2	4
14	5	4	4	5	4	4	4	5	4	4	4	4	4	2	4	4	4	4	2	3	4
15	5	5	5	5	5	5	5	5	5	4	4	5	5	4	5	5	4	5	5	4	4
16	4	4	4	4	4	3	3	3	3	3	3	4	5	3	4	4	3	4	3	1	4
17	4	4	4	4	4	4	4	5	3	4	5	1	3	4	3	2	4	5	4	3	4
18	5	5	4	4	5	4	4	4	4	4	4	4	4	5		4	4	4	5	5	5
19	5	5	5	5	4	5	4	5	3	3	5	4	5	4	4	4	4	4	4	3	4
20	5	5	5	5	4	4	4	5	4	4	5	5	5	5	4	4	4	4	3	3	4
21	5	5	5	5	3	4	4	4	4	5	5	4	4	4		5	5	4	4	3	3
22	5	5	4	5	4	5	3	4	4	4	4	3	4	4		4	4	4	5	3	4
23	5	5	5	5	5	5	5	4	4	4	5	4	5	5	5	4	5	5	4	3	5
24	4	4	4	5	4	4	4	4	5	5	5	4	5	5	4	4	4	5	4	2	4
25	5	4	3	4	3	5	4	5	3	4	4	4	5	4	4	4	3	4	4	3	4
26	5	5	5	5	4	5	5	5	4	4	5	4	4	4		4	4	5	4	1	4
27	5	5	5	5	5	4	4	4	4	4	4	1	4	4	4	4	4	4	4	1	2
28	5	4	4	5	4	5	4	5	4	5	5	5	5	4	5	2	5	5	4	3	5
29	4	5	4	5	4	4	3	5	2	2	5	4	5	5	4	5	4	4	5	3	5
30	5	4	5	5	4	5	4	4	4	4	4	4	5	4	5	4	4	5	4	3	4
31	5	5	5	4	3	5	4	3	3	4	4	2	2	3	5	5	5	5	3	1	3
32	4	4	4	4	3	3	3	5	3	4	4	4	4	4	4	4	2	2	4	2	3
33	5	5	4	5	4	5	4	5	4	5	5	5	4	5	4	5	3	4	4	2	5
34	5	4	4	4	2	5	4	4	2	2	4	4	2	2	2	4	4	2	4	2	2
35	4	4	4	3	4	4	4	4	4	4	4	4	4	4	5	4	3	4	4	3	4
36	5	5	4	4	3	4	4	4	5	5	5	5	5	2	2	2	2	2	5	2	2
37	4	5	4	4	4	5	3	5	3	4	4				4
38	5	5	5	5	5	5	4	5	4	4	5	5	4	4		4	4	4	4	4	4
39	5	5	3	5	5	5	4	5	4	4	5	5	5	4	5	4	3	4	5	4	5
40	5	5	5	4	3	5	4	4	5	5	3	4	5	4	5	3	5	4	4	2	5
41	5	5	5	5	4	5	4	4	4	4	5	5	4	4	4	5	5	5	3	2	4
42	5	5	4	4	4	4	4	4	3	3	4	1	4	4	4	4	3	5	2	1	4
43	5	5	5	5	4	4	4	4	4	4	5	4	5	5	4	4	4	4	4	3	4
44	5	5	5	5	4	4	4	4	4	4	5	5	5	5	4	3	4	5	4	3	4
45	5	5	4	5	5	5	5	5	4	4	5	4	5	4	4	5	4	4	4	4	5
46	5	4	3	4	3	4	4	5	3	3	4	4	4	4	3	4	3	3	4	2	4
47	5	5	4	5	4	4	4	4	4	4	3	5	3	3		5	4	4	4	3	3
48	5	5	4	5	5	4	4	5	5	4	5	5	4	5	3	4	4	4	4	2	4
49	4	4	5	5	4	5	4	5	4	4	4
50	5	4	4	5	4	3	4	5	5	5	4	5	4	5	4	5	4	4	4	2	4
51	5	5	4	4	4	4	4	4	2	2	4	4	4	4	1	4	4	4	4	4	4
52	4	4	5	5	4	5	4	5	4	4	4	4	5	4		4	3	4	4	3	4
53	5	4	4	5	3	5	5	4	3	5	5	4	3	5	3	3	4	5	4	4	5
54	4	4	3	4	3	4	3	5	3	3	4	5	4	4	4	4	3	4	3	2	4
55	5	5	4	5	4	4	4	4	4	4	4	4	4	4		5	4	4	4	2	4
56	5	4	4	3	3	5	3	3	3	3	4	4	3	3	4	4	5	4	3	2	4
57	5	4	4	5	4	4	3	4	3	3	4	4	4	4	3	4	3	3	3	2	4
58	5	5	5	5	5	5	4	5	5	5	5	5	5	5		4	4	5	4	3	5
59	5	5	4	5	4	4	4	5	4	5	5	4	4	4		4	3	4	5	3	5
60	4	4	3	4	4	4	2	4	3	4	5	4	3	5		5	4	4	5	2	4
61	5	5	4	5	4	4	4	5	3	4	5	4	5	5	5	5	4	5	4	3	5
62	4	4	5	4	4	5	4	4	4	4	5	5	5	5		4	4	4	4	2	4
63	5	4	4	3	4	3	3	5	4	4	4	5	4	4	3	4	3	4	3	3	3
64	4	4	4	5	4	4	4	4	3	3	4	4	4	4		4	4	4	3	3	5
65	5	4	4	4	2	4	2	4	2	2	4				4
66	5	5	5	5	5	4	4	5	4	4	4	5	5	4		4	3	4	5	1	4
67	5	4	4	5	5	4	4	4	4	4	5	4	5	4		3	3	4	4	3	5
68	5	4	4	5	3	5	3	4	4	3	4	3	4	3		3	4	2	2	2	4
69	5	4	4	5	3	4	4	4	4	4	5	5	4	3	4	3	3	4	4	2	3
70	4	4	4	5	4	4	4	4	3	4	5	4	4	3	3	3	3	4	4	3	4
71	5	5	4	5	5	5	4	5	4	4	5	4	5	5	5	2	4	5	3	4	4
72	5	5	5	4	4	5	4	4	3	4	4	4	5	5	4	4	4	5	3	3	4
73	5	4	4	5	4	4	5	5	4	4	5	4	5	5	4	4	4	5	4	3	4
74	5	4	4	5	4	4	4	5	2	4	4	5	5	4	4	4	5	5	5	3	4
75	5	4	4	4	5	4	3	5	5	4	4	3	5	3	3	2	2	5	5	3	4
76	5	4	5	5	4	5	3	5	3	3	4	5	5	2		2	4	3	3	2	3
77	4	4	4	4	4	4	4	5	4	4	5	3	4	4		4	3	5	4	1	5
78	5	4	3	5	4	4	4	4	2	4	5	4	4	4	4	4	3	4	3	3	5
79	4	4	4	5	4	4	4	4	4	5	4	4	5	4		4	3	5	4	2	4
80	4	4	4	5	5	4	3	4	4	4	5	4	2	4		5	4	3	4	2	4
81	4	4	4	4	3	4	3	5	2	2	4	3	4	4	4	4	5	5	3	2	4
82	4	4	2	4	2	4	2	4	2	2	5	4	4	4	4	2	4	4	4	1	4

## Sheet: Dataset_Round3
Participant	FundedServices	NavigateSystem	SelfAdvocate	SocialSupports	RuralAccess	TrainAllHCP	Barriers	OptimizeAx	SchoolSupports	TrainEducators	BasicGenTrain	JobOpportun	PositiveADHD	AtypicalADHD	TreatADHD	GirlsWomen	Hormones	ImpactMeds	MidlifeADHD	MinorityADHD	ComorbidExp	Intergen	HealthCondt	Socioemotional	HolisticTx	ShortLong	AlternativeTx	TxManagement	Addictions	ADHDCauses	Strengths	LivedExp	Stigma	Government
1	5	5	4	4	5	5	4	5	5	5	4	4	4	4	4	5	4	4	4	4	5	5	5	4	4	4	4	5	4	4	4	5	4	4
2	5	5	5	5	5	5	5	5	5	5	5	5	5	5	5	5	5	5	5	5	5	5	5	5	5	5	5	5	5	5	5	5	5	5
3	5	4	5	4	4	5	5	5	4	5	4	4	5	4	4	4	5	5	4	3	4	4	5	5	4	4	4	4	4	4	4	4	4	5
4	5	4	4	4	4	5	5	4	4	5	4	4	4	5	4	5	5	5	4	5	4	4	4	5	4	5	2	4	5	4	4	5	4	5
5	5	4	4	5	5	5	5	4	3	4	2	2	1	4	4	5	3	3	4	5	5	4	4	4	1	3	2	5	5
6	5	4	4	3	4	5	5	4	5	5	4	4	4	5	5	4	5	5	4	4	4	4	4	4	4	4	4	4	5	3	4	5	4	5
7	5	5	5	5	5	5	5	4	4	4	5	5	5	5	5	5	5	5	5	5	5	5	5	5	5	5	5	5	5	4	5	5	5	5
8	5	4	4	4	4	5	4	3	4	4	4	4	4	4	3	4	4	4	4	5	4	4	4	5	3	4	3	4	3	3	3	4	4	3
9	4	4	4	4	4	5	5	4	5	4	5	4	3	4	4	4	4	4	3	3	3	3	4	4	3	3	4	4	4	3	3	3	4	3
10	5	5	5	4	4	5	5	4	5	5	4	4	1	4	4	4	4	4	4	4	3	3	5	4	2	5	4	4	5	4	4	4	4	5
11	5	4	5	3	5	5	3	5	5	5	4	5	2	3	4	5	3	3	5	3	4	3	5	4	1	4	2	5	5	5	3	3	2	5
12	5	5	5	4	5	5	5	5	5	5	5	4	4	4	5	5	5	5	5	5	4	5	4	5	5	5	5	4	4	4	4	5	3	5
13	5	4	4	4	5	5	5	5	4	5	4	4	4	5	5	4	4	4	4	5	5	4	4	5	4	5	4	4	5	4	4	5	4	5
14	5	5	4	4	5	5	5	4	5	5	4	4	5	4	4	4	4	4	4	5	5	4	4	4	4	5	4	4	5	4	4	5	4	5
15	5	5	4	4	5	5	5	5	5	5	4	5	5	4	4	5	4	4	4	4	4	4	5	5	4	5	4	5	4	4	4	5	4	4
16	5	5	5	5	5	5	5	4	5	5	4	5	4	5	5	4	4	3	5	5	5	5	5	5	4	5	4	5	5	5	5	5	5	5
17	4	4	4	4	4	4	4	4	4	4	4	2	1	4	4	4	4	4	4	4	4	4	4	4	4	4	5	4	4	5	4	4	4	5
18	5	5	4	4	4	5	5	4	4	5	3	4	4	4	4	5	4	4	4	5	4	4	4	4	4	4	4	4	4	4	4	5	4	4
19	4	4	4	4	4	4	4	4	2	4	3	3	3	3	4	3	4	4	4	3	4	4	4	4	3	4	3	4	4	4	1	3	4	4
20	4	4	5	5	5	5	4	4	4	5	4	4	2	4	4	5	5	5	5	5	5	5	5	5	3	5	2	5	4	5	4	4	4	5
21	4	4	5	5	5	5	5	5	4	5	4	4	3	4	4	4	4	4	3	5	5	4	5	5	5	5	5	3	5	4	5	5	4	4
22	5	5	4	4	4	5	4	5	5	5	4	4	4	4	5	4	5	5	4	5	3	5	4	5	3	4	4	4	5	4	4	5	4	5
23	5	5	4	4	4	5	4	4	3	4	3	2	2	3	4	3	4	3	4	3	3	4	3	4	4	5	1	5	4	4	3	3	2	4
24	4	4	3	4	4	2	5	4	5	5	4	3	3	3	3	4	4	3	4	3	4	4	3	5	5	3	2	3	4	4	4	3	3	4
25	5	5	5	5	5	5	5	5	5	5	5	4	5	5	5	5	5	5	4	5	5	5	5	5	4	5	4	4	5	5	4	5	4	5
26	5	5	2	4	5	5	4	4	5	4	4	3	4	2	5	2	2	4	4	5	2	2	2	5	4	4	4	5	5	4	5	4	4	3
27	4	4	4	4	5	4	4	5	4	5	5	5	3	2	4	4	4	3	4	4	5	4	4	5	5	5	4	2	4	4	4	4	2	5
28	5	4	3	5	4	5	5	5	4	5	4	5	2	2	2	5	5	5	4	3	4	2	5	4	5	3	4	5	4	2	2	5	5	5
29	5	5	5	4	5	4	4	4	5	5	5	5	4	5	4	5	5	4	4	4	4	3	4	5	4	4	4	3	5	4	4	4	4	5
30	5	4	4	3	5	5	4	4	3	5	4	4	2	4	4	5	5	4	3	4	4	4	4	4	3	4	4	5	5	3	3	4	3	4
31	5	5	5	4	4	4	4	3	4	4	4	4	4	4	4	5	5	5	5	5	5	5	4	4	4	4	4	5	4	4	4	4	4	4
32	5	5	4	5	4	5	5	4	4	5	4	4	5	5	4	4	5	5	5	4	4	4	4	5	3	4	5	5	5	3	4	4	5	5
33	5	4	4	5	5	4	4	4	4	5	4	3	1	4	4	5	5	4	4	3	3	5	5	5	5	5	5	4	5	4	3	4	3	4
34	4	4	4	4	4	5	4	5	4	5	3	4	4	4	4	4	5	4	4	5	4	4	4	4	4	4	4	5	4	4	3	4	4	5
35	5	4	4	4	4	5	5	5	4	5	4	4	3	4	4	5	5	4	4	4	4	4	3	4	4	4	3	4	4	3	3	4	4	3
36	5	5	5	5	5	5	5	5	5	5	5	4	4	4	4	5	4	5	5	5	5	4	5	5	4	4	4	5	4	4	4	5	5	5
37	5	4	5	4	4	5	5	5	4	5	4	4	5	5	5	4	5	5	4	5	5	4	4	5	4	3	3	5	5	2	4	5	3	5
38	5	5	5	4	5	5	5	4	4	5	4	4	5	5	4	5	5	5	5	5	4	5	5	4	4	4	5	4	5	4	5	5	5	4
39	5	4	4	4	4	5	3	5	4	5	3	3	5	5	3	5	5	5	4	4	4	3	3	5	4	5	5	3	3	3	5	5	3	4
40	5	5	4	4	4	5	5	5	3	5	3	4	3	3	5	4	5	5	4	5	3	4	4	4	4	4	3	4	5	4	4	4	4	4
41	4	3	2	5	4	4	5	4	4	4	5	5	4	4	5	2	3	2	5	4	5	4	4	4	4	5	4	3	5	5	4	5	4	4
42	5	5	5	4	5	5	5	5	5	5	4	4	4	4	4	4	5	4	4	5	5	4	4	5	4	5	4	4	4	5	4	5	4	5
43	4	5	3	4	4	5	4	4	4	5	5	3	1	2	2	5	4	4	4	4	3	4	4	4	4	5	4	5	3	2	1	4	3	4
44	5	5	4	4	5	4	5	5	4	5	4	4	1	4	5	4	3	3	4	2	4	4	3	5	4	4	3	4	5	4	1	3	4	5
45	3	3	3	3	3	3	3	3	3	3	3	3	2	2	2	2	2	2	3	2	4	3	1	3	2	3	1	2	3	1	1	2	3	3
46	5	4	4	4	4	5	4	4	4	5	3	5
47	5	4	4	4	5	5	5	5	4	5	4	4	4	4	5	4	4	4	4	4	4	3	4	5	3	5	2	4	5	4	2	5	2	5
48	5	4	4	4	4	5	4	5	4	5	4	4	4	4	4	5	5	5	4	4	4	3	4	4	4	4	4	4	4	4	4	4	3	4
49	4	4	4	4	4	4	4	4	5	5	5	4	4	4	4	4	4	4	4	4	4	4	4	4	4	4	4	4	5	4	3	4	4	5
50	4	4	4	3	3	4	4	3	3	4	3	3	4	4	4	4	4	4	4	3	3	4	4	4	4	4	3	4	4	4	3	3	3	4
51	5	4	4	4	5	5	5	5	4	4	4	3	3	4	5	4	5	4	5	4	3	4	5	5	4	3	4	4	5	4	3	4	4	5
52	5	5	5	4	5	5	5	5	4	4	5	3	5	5	5	5	5	5	5	5	5	4	5	5	5	5	5	5	5	5	5	5	5	5
53	5	5	5	5	5	5	5	5	5	5	5	5	4	5	4	5	5	5	5	5	5	5	5	5	5	5	5	5	5	5	5	5	5	5
54	4	4	3	3	5	5	4	5	4	5	3	4	1	2	3	4	4	3	4	5	2	4	4	4	4	3	3	4	4	3	3	4	3	4
55	4	4	4	4	4	5	5	5	4	4	4	4	4	4	4
56	4	4	4	4	4	5	5	5	5	5	4	4	3	5	5	5	5	3	4	3	4	5	5	5	5	5	5	5	5	4	5	5	5	5
57	3	5	5	4	3	4	4	5
58	5	4	4	4	4	5	4	5	5	5	4	4	4	4	4
59	5	4	4	3	4	5	4	4	3	3	3	4	3	4	4	5	5	5	4	4	5	4	3	4	5	4	4	4	5	4	4	5	3	3
60	4	4	5	4	4	5	5	5	4	5	5	4	5	5	5	5	5	5	4	4	4	3	5	5	5	4	4	4	5	4	4	3	4	5
61	4	4	4	4	4	4	4	4	4	5	2	3	4	4	3	5	4	5	4	4	4	5	4	4	4	4	5	4	4	5	3	4	2	4
62	4	3	5	4	5	4	3	3
63	4	4	4	4	5	5	5	5	4	5	4	3	3	3	5	4	5	5	5	3	4	4	4	4	4	5	4	5	5	3	2	3	1	5
64	4	4	4	4	5	5	3	4	4	4	3	3	4	4	3	4	4	4	4	4	4	3	4	4	4	4	4	4	3	4	3	4	4	4
65	5	5	5	5	5	5	5	5	5	5	5	5	5	5	5	4	5	5	5	5	5	5	4	5	5	5	4	4	5	5	5	5	5	5
66	4	4	4	3	4	4	3	4	5	4	2	3	2	4	4	2	2	2	2	2	4	2	2	4	4	5	4	4	5	4	4	4	3	4
67	4	4	5	5	4	5	5	5	5	5	4	4	1	5	5	5	5	5	4	5	5	5	5	5	4	5	4	5	5	5	5	4	5	5
68	5	4	4	4	5	4	5	4	4	5	4	4	3	4	5	4	4	3	4	4	5	4	4	4	4	4	4	5	5	4	4	4	4	5
69	4	5	4	4	4	5	5	5	5	5	5	4	4	4	4	5	5	5	4	5	4	4	4	5
70	4	5	4	4	5	5	5	4	5	5	4	5	3	4	5	5	5	5	4	5	4	5	4	5	4	4	5	4	5	4	4	5	5	5
71	4	5	4	3	4	5	5	5	4	5	4	4	1	4	4	4	5	5	4	4	3	4	4	4	4	4	3	4	4	4	4	5	4	5
72	4	4	5	4	4	4	4	5	4	5	4	4	4	4	4	4	4	4	2	4	4	4	4	4	4	4	5	4	4	4	4	4	4	4
73	5	5	4	4	4	5	5	5	4	5	4	5	4	4	4	4	5	5	4	5	5	4	3	5
